# Supplementary material for: Real-Time Two-Dimensional Magnetic Particle Imaging for Electromagnetic Navigation in Targeted Drug Delivery
Source: Sensors (Basel). 2017 Sep 7;17(9):2050. doi: 10.3390/s17092050 (PMC5621117; doi:10.3390/s17092050)
Supplement: Supplementary File 1 [file sensors-17-02050-s001.zip]

Archive with 1 entries (1 files):
- sensors-218986-supplementary.mp4
